# Supplementary material for: Hydrogen Sulfide Modulates Astrocytic Toxicity in Mouse Spinal Cord Cultures: Implications for Amyotrophic Lateral Sclerosis
Source: Antioxidants (Basel). 2024 Oct 15;13(10):1241. doi: 10.3390/antiox13101241 (PMC11504967; doi:10.3390/antiox13101241)
Supplement: Supplementary file 1 [file antioxidants-13-01241-s001.zip]

Archive with 1 entries (1 files):
- antioxidants-3181372-supplementary.pdf
